# Supplementary material for: Small RNAs Are Implicated in Regulation of Gene and Transposable Element Expression in the Protist Trichomonas vaginalis
Source: mSphere. 2021 Jan 6;6(1):e01061-20. doi: 10.1128/mSphere.01061-20 (PMC7845603; doi:10.1128/mSphere.01061-20)
Supplement: TABLE S3 [file mSphere.01061-20-st003.xls]

## Sheet: Table S3.txt
Table S3.
gene_id_or_genomic_locus	description	description_specific	expressed_RNA	ex_unique_smallRNA
1-jg1000	gene	gene	expressed	covered
1-jg10001	gene	gene	expressed	covered
1-jg10003	gene	gene	expressed	not_covered
1-jg10004	gene	gene	expressed	not_covered
1-jg10005	gene	gene	expressed	covered
1-jg10006	gene	gene	expressed	covered
1-jg10007	gene	gene	expressed	covered
1-jg10008	gene	gene	expressed	not_covered
1-jg10010	gene	gene	expressed	covered
1-jg10011	gene	gene	silent	covered
1-jg10018	gene	gene	silent	covered
1-jg10019	gene	gene	silent	covered
1-jg10020	gene	gene	silent	covered
1-jg10022	gene	gene	silent	covered
1-jg10023	gene	gene	silent	covered
1-jg10024	gene	gene	silent	not_covered
1-jg10028	gene	gene	expressed	covered
1-jg1003	gene	gene	expressed	covered
1-jg10031	gene	gene	expressed	covered
1-jg10032	gene	gene	expressed	covered
1-jg10033	gene	gene	expressed	covered
1-jg10034	gene	gene	expressed	covered
1-jg10035	gene	gene	expressed	covered
1-jg10036	gene	gene	expressed	covered
1-jg10039	gene	gene	expressed	covered
1-jg1004	gene	gene	expressed	not_covered
1-jg10040	gene	gene	expressed	not_covered
1-jg10042	gene	gene	expressed	not_covered
1-jg10043	gene	gene	expressed	covered
1-jg10046	gene	gene	silent	not_covered
1-jg10047	gene	gene	expressed	covered
1-jg10048	gene	gene	expressed	covered
1-jg1005	gene	gene	expressed	not_covered
1-jg10050	gene	gene	expressed	covered
1-jg10051	gene	gene	expressed	covered
1-jg10052	gene	gene	expressed	not_covered
1-jg10053	gene	gene	expressed	covered
1-jg10054	gene	gene	expressed	covered
1-jg10055	gene	gene	expressed	not_covered
1-jg10057	gene	gene	expressed	covered
1-jg10058	gene	gene	expressed	covered
1-jg1006	gene	gene	expressed	covered
1-jg10061	gene	gene	silent	not_covered
1-jg10062	gene	gene	silent	covered
1-jg10064	gene	gene	silent	covered
1-jg10068	gene	gene	expressed	covered
1-jg10069	gene	gene	expressed	covered
1-jg1007	gene	gene	expressed	covered
1-jg10070	gene	gene	expressed	covered
1-jg10071	gene	gene	expressed	covered
1-jg10072	gene	gene	expressed	covered
1-jg10073	gene	gene	expressed	not_covered
1-jg10074	gene	gene	expressed	not_covered
1-jg10075	gene	gene	expressed	covered
1-jg10076	gene	gene	expressed	covered
1-jg10079	gene	gene	expressed	covered
1-jg1008	gene	gene	expressed	covered
1-jg10080	gene	gene	expressed	not_covered
1-jg10081	gene	gene	expressed	covered
1-jg10082	gene	gene	expressed	covered
1-jg10083	gene	gene	expressed	not_covered
1-jg10084	gene	gene	expressed	covered
1-jg10087	gene	gene	expressed	covered
1-jg10088	gene	gene	expressed	covered
1-jg1009	gene	gene	expressed	covered
1-jg10090	gene	gene	expressed	not_covered
1-jg10092	gene	gene	expressed	covered
1-jg10093	gene	gene	expressed	covered
1-jg10095	gene	gene	expressed	covered
1-jg10096	gene	gene	expressed	covered
1-jg10098	gene	gene	expressed	covered
1-jg101	gene	gene	expressed	not_covered
1-jg1010	gene	gene	expressed	not_covered
1-jg10100	gene	gene	expressed	covered
1-jg10101	gene	gene	expressed	covered
1-jg10102	gene	gene	expressed	not_covered
1-jg10103	gene	gene	expressed	not_covered
1-jg10106	gene	gene	expressed	covered
1-jg10108	gene	gene	expressed	not_covered
1-jg10109	gene	gene	silent	not_covered
1-jg1011	gene	gene	expressed	covered
1-jg10110	gene	gene	expressed	not_covered
1-jg10111	gene	gene	expressed	covered
1-jg10112	gene	gene	silent	not_covered
1-jg10113	gene	gene	expressed	not_covered
1-jg10114	gene	gene	expressed	not_covered
1-jg10115	gene	gene	expressed	covered
1-jg10116	gene	gene	expressed	not_covered
1-jg10117	gene	gene	expressed	covered
1-jg10118	gene	gene	expressed	covered
1-jg10119	gene	gene	expressed	not_covered
1-jg1012	gene	gene	expressed	not_covered
1-jg10122	gene	gene	expressed	covered
1-jg10123	gene	gene	expressed	covered
1-jg10124	gene	gene	expressed	covered
1-jg10126	gene	gene	expressed	covered
1-jg10127	gene	gene	expressed	covered
1-jg10128	gene	gene	expressed	covered
1-jg10129	gene	gene	expressed	covered
1-jg1013	gene	gene	expressed	covered
1-jg10130	gene	gene	expressed	covered
1-jg10131	gene	gene	expressed	covered
1-jg10132	gene	gene	expressed	covered
1-jg10134	gene	gene	expressed	covered
1-jg10135	gene	gene	expressed	covered
1-jg10136	gene	gene	expressed	not_covered
1-jg10137	gene	gene	expressed	covered
1-jg10138	gene	gene	silent	covered
1-jg10139	gene	gene	silent	not_covered
1-jg1014	gene	gene	expressed	covered
1-jg10140	gene	gene	silent	not_covered
1-jg10143	gene	gene	silent	covered
1-jg1015	gene	gene	expressed	covered
1-jg10151	gene	gene	silent	not_covered
1-jg10154	gene	gene	silent	covered
1-jg10155	gene	gene	silent	not_covered
1-jg10156	gene	gene	silent	covered
1-jg10157	gene	gene	silent	not_covered
1-jg10159	gene	gene	silent	not_covered
1-jg1016	gene	gene	expressed	covered
1-jg10162	gene	gene	silent	covered
1-jg10163	gene	gene	expressed	covered
1-jg10166	gene	gene	expressed	not_covered
1-jg10167	gene	gene	expressed	not_covered
1-jg10168	gene	gene	expressed	covered
1-jg10169	gene	gene	expressed	covered
1-jg1017	gene	gene	expressed	not_covered
1-jg10170	gene	gene	expressed	covered
1-jg10171	gene	gene	expressed	covered
1-jg10173	gene	gene	expressed	covered
1-jg10174	gene	gene	expressed	covered
1-jg10175	gene	gene	expressed	covered
1-jg10177	gene	gene	expressed	not_covered
1-jg10178	gene	gene	expressed	covered
1-jg10179	gene	gene	expressed	not_covered
1-jg1018	gene	gene	expressed	covered
1-jg10180	gene	gene	expressed	not_covered
1-jg10183	gene	gene	expressed	covered
1-jg10184	gene	gene	expressed	not_covered
1-jg10185	gene	gene	expressed	not_covered
1-jg10187	gene	gene	expressed	covered
1-jg10188	gene	gene	expressed	covered
1-jg10189	gene	gene	expressed	covered
1-jg1019	gene	gene	expressed	not_covered
1-jg10191	gene	gene	expressed	not_covered
1-jg10192	gene	gene	expressed	not_covered
1-jg10193	gene	gene	expressed	covered
1-jg10195	gene	gene	expressed	not_covered
1-jg10198	gene	gene	silent	not_covered
1-jg102	gene	gene	expressed	covered
1-jg1020	gene	gene	expressed	not_covered
1-jg10201	gene	gene	expressed	covered
1-jg10203	gene	gene	expressed	not_covered
1-jg10205	gene	gene	silent	not_covered
1-jg10206	gene	gene	expressed	covered
1-jg10207	gene	gene	expressed	covered
1-jg10208	gene	gene	expressed	not_covered
1-jg10209	gene	gene	expressed	covered
1-jg1021	gene	gene	expressed	covered
1-jg10212	gene	gene	expressed	covered
1-jg10214	gene	gene	silent	covered
1-jg10218	gene	gene	expressed	covered
1-jg10219	gene	gene	expressed	covered
1-jg1022	gene	gene	expressed	covered
1-jg10220	gene	gene	silent	not_covered
1-jg10221	gene	gene	expressed	covered
1-jg10222	gene	gene	expressed	covered
1-jg10225	gene	gene	expressed	covered
1-jg10227	gene	gene	expressed	not_covered
1-jg1023	gene	gene	expressed	not_covered
1-jg10230	gene	gene	expressed	covered
1-jg10231	gene	gene	expressed	not_covered
1-jg10232	gene	gene	expressed	not_covered
1-jg10233	gene	gene	expressed	not_covered
1-jg10234	gene	gene	expressed	covered
1-jg10235	gene	gene	expressed	covered
1-jg10236	gene	gene	expressed	covered
1-jg10237	gene	gene	expressed	not_covered
1-jg10238	gene	gene	expressed	covered
1-jg10239	gene	gene	silent	covered
1-jg1024	gene	gene	expressed	covered
1-jg10241	gene	gene	silent	covered
1-jg10243	gene	gene	silent	not_covered
1-jg10245	gene	gene	silent	covered
1-jg10246	gene	gene	expressed	covered
1-jg10247	gene	gene	expressed	covered
1-jg10248	gene	gene	expressed	covered
1-jg10249	gene	gene	expressed	not_covered
1-jg1025	gene	gene	expressed	not_covered
1-jg10250	gene	gene	expressed	not_covered
1-jg10253	gene	gene	expressed	not_covered
1-jg10254	gene	gene	expressed	not_covered
1-jg10255	gene	gene	silent	not_covered
1-jg10257	gene	gene	expressed	covered
1-jg10258	gene	gene	expressed	not_covered
1-jg10259	gene	gene	expressed	not_covered
1-jg10260	gene	gene	expressed	covered
1-jg10261	gene	gene	silent	not_covered
1-jg10262	gene	gene	expressed	covered
1-jg10263	gene	gene	expressed	covered
1-jg10267	gene	gene	expressed	covered
1-jg10268	gene	gene	expressed	covered
1-jg10269	gene	gene	expressed	covered
1-jg10270	gene	gene	expressed	covered
1-jg10271	gene	gene	expressed	not_covered
1-jg10272	gene	gene	expressed	not_covered
1-jg10273	gene	gene	expressed	not_covered
1-jg10274	gene	gene	expressed	not_covered
1-jg10276	gene	gene	expressed	covered
1-jg10277	gene	gene	expressed	covered
1-jg10278	gene	gene	expressed	covered
1-jg10279	gene	gene	expressed	not_covered
1-jg10280	gene	gene	expressed	not_covered
1-jg10281	gene	gene	expressed	covered
1-jg10282	gene	gene	expressed	not_covered
1-jg10283	gene	gene	expressed	not_covered
1-jg10284	gene	gene	expressed	covered
1-jg10285	gene	gene	expressed	not_covered
1-jg10286	gene	gene	silent	not_covered
1-jg10287	gene	gene	expressed	covered
1-jg10289	gene	gene	expressed	covered
1-jg1029	gene	gene	expressed	covered
1-jg10294	gene	gene	silent	covered
1-jg10296	gene	gene	silent	covered
1-jg10297	gene	gene	silent	not_covered
1-jg1030	gene	gene	expressed	not_covered
1-jg10300	gene	gene	silent	not_covered
1-jg10301	gene	gene	silent	covered
1-jg10303	gene	gene	silent	covered
1-jg10305	gene	gene	silent	not_covered
1-jg10309	gene	gene	silent	covered
1-jg1031	gene	gene	expressed	covered
1-jg10310	gene	gene	silent	not_covered
1-jg10312	gene	gene	silent	not_covered
1-jg10317	gene	gene	silent	not_covered
1-jg10319	gene	gene	expressed	covered
1-jg1032	gene	gene	expressed	not_covered
1-jg10320	gene	gene	expressed	covered
1-jg10321	gene	gene	expressed	covered
1-jg10322	gene	gene	expressed	not_covered
1-jg10323	gene	gene	silent	not_covered
1-jg10324	gene	gene	expressed	covered
1-jg10325	gene	gene	expressed	not_covered
1-jg10326	gene	gene	expressed	covered
1-jg10327	gene	gene	expressed	not_covered
1-jg10329	gene	gene	expressed	covered
1-jg10330	gene	gene	expressed	covered
1-jg10331	gene	gene	expressed	covered
1-jg10333	gene	gene	expressed	covered
1-jg10335	gene	gene	expressed	not_covered
1-jg10336	gene	gene	expressed	covered
1-jg10338	gene	gene	expressed	covered
1-jg10339	gene	gene	silent	covered
1-jg1034	gene	gene	expressed	covered
1-jg10340	gene	gene	expressed	not_covered
1-jg10342	gene	gene	expressed	covered
1-jg10346	gene	gene	silent	covered
1-jg10348	gene	gene	silent	covered
1-jg10349	gene	gene	silent	covered
1-jg1035	gene	gene	expressed	not_covered
1-jg10350	gene	gene	expressed	covered
1-jg10351	gene	gene	expressed	not_covered
1-jg10355	gene	gene	expressed	covered
1-jg10356	gene	gene	expressed	covered
1-jg10357	gene	gene	expressed	not_covered
1-jg10358	gene	gene	expressed	covered
1-jg10359	gene	gene	expressed	not_covered
1-jg1036	gene	gene	expressed	covered
1-jg10363	gene	gene	expressed	covered
1-jg10365	gene	gene	expressed	covered
1-jg10367	gene	gene	expressed	covered
1-jg10370	gene	gene	expressed	covered
1-jg10372	gene	gene	expressed	covered
1-jg10373	gene	gene	expressed	not_covered
1-jg10374	gene	gene	silent	covered
1-jg10377	gene	gene	expressed	not_covered
1-jg10379	gene	gene	expressed	not_covered
1-jg1038	gene	gene	expressed	not_covered
1-jg10380	gene	gene	silent	covered
1-jg10384	gene	gene	silent	covered
1-jg10385	gene	gene	expressed	covered
1-jg10386	gene	gene	silent	covered
1-jg10387	gene	gene	expressed	covered
1-jg10389	gene	gene	expressed	not_covered
1-jg1039	gene	gene	expressed	covered
1-jg10390	gene	gene	expressed	covered
1-jg10392	gene	gene	expressed	covered
1-jg10393	gene	gene	expressed	covered
1-jg10396	gene	gene	silent	not_covered
1-jg10397	gene	gene	silent	not_covered
1-jg10399	gene	gene	silent	not_covered
1-jg104	gene	gene	expressed	covered
1-jg1040	gene	gene	expressed	covered
1-jg10400	gene	gene	silent	covered
1-jg10401	gene	gene	silent	not_covered
1-jg10402	gene	gene	silent	not_covered
1-jg10403	gene	gene	expressed	not_covered
1-jg10404	gene	gene	silent	not_covered
1-jg10406	gene	gene	expressed	covered
1-jg10408	gene	gene	expressed	not_covered
1-jg1041	gene	gene	silent	not_covered
1-jg10410	gene	gene	silent	not_covered
1-jg10412	gene	gene	expressed	not_covered
1-jg10413	gene	gene	expressed	covered
1-jg10416	gene	gene	expressed	not_covered
1-jg10417	gene	gene	expressed	not_covered
1-jg10418	gene	gene	silent	covered
1-jg10419	gene	gene	silent	covered
1-jg10421	gene	gene	silent	covered
1-jg10422	gene	gene	expressed	covered
1-jg10423	gene	gene	expressed	covered
1-jg10428	gene	gene	expressed	covered
1-jg10430	gene	gene	silent	covered
1-jg10431	gene	gene	expressed	covered
1-jg10435	gene	gene	expressed	covered
1-jg10436	gene	gene	expressed	covered
1-jg10438	gene	gene	expressed	covered
1-jg10439	gene	gene	silent	covered
1-jg1044	gene	gene	silent	not_covered
1-jg10440	gene	gene	expressed	covered
1-jg10442	gene	gene	expressed	not_covered
1-jg10443	gene	gene	expressed	not_covered
1-jg10444	gene	gene	expressed	covered
1-jg10448	gene	gene	silent	not_covered
1-jg10450	gene	gene	silent	covered
1-jg10452	gene	gene	expressed	covered
1-jg10453	gene	gene	expressed	covered
1-jg10456	gene	gene	expressed	covered
1-jg10458	gene	gene	silent	covered
1-jg10460	gene	gene	silent	covered
1-jg10461	gene	gene	silent	not_covered
1-jg10463	gene	gene	expressed	not_covered
1-jg10464	gene	gene	expressed	covered
1-jg10465	gene	gene	expressed	covered
1-jg10468	gene	gene	silent	not_covered
1-jg10469	gene	gene	silent	covered
1-jg10471	gene	gene	silent	covered
1-jg10472	gene	gene	silent	covered
1-jg10473	gene	gene	silent	covered
1-jg10476	gene	gene	silent	covered
1-jg10482	gene	gene	expressed	covered
1-jg10483	gene	gene	silent	covered
1-jg10485	gene	gene	expressed	covered
1-jg10489	gene	gene	silent	covered
1-jg1049	gene	gene	expressed	covered
1-jg10491	gene	gene	silent	not_covered
1-jg10495	gene	gene	silent	covered
1-jg1050	gene	gene	expressed	not_covered
1-jg10500	gene	gene	silent	covered
1-jg10507	gene	gene	silent	not_covered
1-jg10509	gene	gene	expressed	covered
1-jg1051	gene	gene	expressed	covered
1-jg10510	gene	gene	silent	not_covered
1-jg10511	gene	gene	expressed	covered
1-jg10512	gene	gene	expressed	not_covered
1-jg10513	gene	gene	expressed	not_covered
1-jg10514	gene	gene	expressed	covered
1-jg10515	gene	gene	expressed	covered
1-jg10517	gene	gene	silent	covered
1-jg10518	gene	gene	expressed	covered
1-jg10519	gene	gene	expressed	covered
1-jg1052	gene	gene	silent	not_covered
1-jg10520	gene	gene	expressed	not_covered
1-jg10523	gene	gene	silent	not_covered
1-jg10524	gene	gene	expressed	not_covered
1-jg10525	gene	gene	expressed	covered
1-jg10526	gene	gene	expressed	not_covered
1-jg10527	gene	gene	expressed	covered
1-jg10528	gene	gene	expressed	covered
1-jg1053	gene	gene	expressed	not_covered
1-jg10532	gene	gene	silent	covered
1-jg10533	gene	gene	silent	not_covered
1-jg10535	gene	gene	silent	not_covered
1-jg10537	gene	gene	silent	covered
1-jg10539	gene	gene	expressed	covered
1-jg1054	gene	gene	expressed	not_covered
1-jg10540	gene	gene	expressed	covered
1-jg10541	gene	gene	silent	not_covered
1-jg10542	gene	gene	expressed	covered
1-jg10545	gene	gene	expressed	covered
1-jg10546	gene	gene	expressed	covered
1-jg10547	gene	gene	expressed	not_covered
1-jg10551	gene	gene	silent	not_covered
1-jg10553	gene	gene	expressed	covered
1-jg10558	gene	gene	expressed	not_covered
1-jg1056	gene	gene	expressed	covered
1-jg10560	gene	gene	expressed	not_covered
1-jg10561	gene	gene	expressed	not_covered
1-jg10562	gene	gene	silent	not_covered
1-jg10563	gene	gene	expressed	covered
1-jg10564	gene	gene	expressed	not_covered
1-jg10565	gene	gene	silent	not_covered
1-jg10567	gene	gene	expressed	not_covered
1-jg10569	gene	gene	silent	covered
1-jg10570	gene	gene	expressed	not_covered
1-jg10571	gene	gene	silent	covered
1-jg10573	gene	gene	expressed	covered
1-jg10575	gene	gene	expressed	covered
1-jg10576	gene	gene	expressed	not_covered
1-jg10578	gene	gene	silent	covered
1-jg10579	gene	gene	silent	covered
1-jg10580	gene	gene	expressed	covered
1-jg10581	gene	gene	expressed	covered
1-jg10587	gene	gene	expressed	covered
1-jg10588	gene	gene	expressed	not_covered
1-jg10589	gene	gene	expressed	covered
1-jg10590	gene	gene	expressed	not_covered
1-jg10591	gene	gene	expressed	covered
1-jg10592	gene	gene	expressed	covered
1-jg10594	gene	gene	expressed	covered
1-jg10595	gene	gene	expressed	covered
1-jg10596	gene	gene	expressed	covered
1-jg10599	gene	gene	silent	covered
1-jg106	gene	gene	expressed	covered
1-jg1060	gene	gene	expressed	covered
1-jg10600	gene	gene	expressed	covered
1-jg10601	gene	gene	expressed	covered
1-jg10603	gene	gene	expressed	covered
1-jg10604	gene	gene	expressed	covered
1-jg10606	gene	gene	expressed	covered
1-jg10608	gene	gene	silent	not_covered
1-jg10609	gene	gene	silent	not_covered
1-jg1061	gene	gene	expressed	covered
1-jg10610	gene	gene	silent	covered
1-jg10611	gene	gene	expressed	not_covered
1-jg10612	gene	gene	expressed	not_covered
1-jg10613	gene	gene	expressed	covered
1-jg10614	gene	gene	expressed	covered
1-jg10617	gene	gene	expressed	not_covered
1-jg10618	gene	gene	expressed	covered
1-jg1062	gene	gene	expressed	covered
1-jg10620	gene	gene	expressed	not_covered
1-jg10623	gene	gene	expressed	covered
1-jg10624	gene	gene	expressed	not_covered
1-jg10626	gene	gene	silent	covered
1-jg10627	gene	gene	silent	not_covered
1-jg1063	gene	gene	expressed	not_covered
1-jg10631	gene	gene	silent	not_covered
1-jg10639	gene	gene	expressed	covered
1-jg1064	gene	gene	expressed	covered
1-jg10640	gene	gene	expressed	covered
1-jg10641	gene	gene	expressed	not_covered
1-jg10642	gene	gene	expressed	covered
1-jg10644	gene	gene	expressed	not_covered
1-jg10646	gene	gene	expressed	not_covered
1-jg10647	gene	gene	expressed	covered
1-jg10650	gene	gene	expressed	not_covered
1-jg10654	gene	gene	expressed	covered
1-jg10655	gene	gene	expressed	covered
1-jg10656	gene	gene	expressed	covered
1-jg10657	gene	gene	silent	not_covered
1-jg10658	gene	gene	silent	not_covered
1-jg10659	gene	gene	silent	not_covered
1-jg10661	gene	gene	silent	not_covered
1-jg10663	gene	gene	silent	covered
1-jg10664	gene	gene	silent	not_covered
1-jg10665	gene	gene	silent	covered
1-jg10666	gene	gene	silent	not_covered
1-jg10668	gene	gene	silent	not_covered
1-jg10669	gene	gene	silent	not_covered
1-jg1067	gene	gene	expressed	covered
1-jg10670	gene	gene	silent	not_covered
1-jg10671	gene	gene	silent	not_covered
1-jg10672	gene	gene	silent	covered
1-jg10678	gene	gene	expressed	not_covered
1-jg1068	gene	gene	expressed	covered
1-jg10680	gene	gene	silent	covered
1-jg10681	gene	gene	silent	covered
1-jg10682	gene	gene	expressed	not_covered
1-jg10683	gene	gene	expressed	not_covered
1-jg10684	gene	gene	expressed	covered
1-jg10685	gene	gene	silent	not_covered
1-jg10686	gene	gene	expressed	not_covered
1-jg10688	gene	gene	expressed	not_covered
1-jg10689	gene	gene	expressed	covered
1-jg1069	gene	gene	expressed	not_covered
1-jg10691	gene	gene	expressed	not_covered
1-jg10692	gene	gene	expressed	covered
1-jg10694	gene	gene	expressed	not_covered
1-jg10695	gene	gene	expressed	covered
1-jg10696	gene	gene	expressed	not_covered
1-jg10698	gene	gene	expressed	not_covered
1-jg10699	gene	gene	expressed	not_covered
1-jg1070	gene	gene	expressed	not_covered
1-jg10701	gene	gene	expressed	covered
1-jg10702	gene	gene	expressed	covered
1-jg10703	gene	gene	silent	covered
1-jg10704	gene	gene	expressed	not_covered
1-jg10705	gene	gene	expressed	not_covered
1-jg10706	gene	gene	expressed	not_covered
1-jg10707	gene	gene	expressed	covered
1-jg10708	gene	gene	expressed	covered
1-jg1071	gene	gene	expressed	covered
1-jg10710	gene	gene	expressed	covered
1-jg10717	gene	gene	silent	not_covered
1-jg10718	gene	gene	silent	covered
1-jg10723	gene	gene	expressed	covered
1-jg10726	gene	gene	silent	not_covered
1-jg10727	gene	gene	expressed	covered
1-jg10728	gene	gene	expressed	not_covered
1-jg10729	gene	gene	expressed	not_covered
1-jg1073	gene	gene	expressed	covered
1-jg10732	gene	gene	expressed	covered
1-jg10733	gene	gene	expressed	not_covered
1-jg10734	gene	gene	expressed	not_covered
1-jg10735	gene	gene	expressed	covered
1-jg10736	gene	gene	expressed	not_covered
1-jg10737	gene	gene	expressed	covered
1-jg10738	gene	gene	expressed	not_covered
1-jg10739	gene	gene	expressed	covered
1-jg1074	gene	gene	expressed	covered
1-jg10740	gene	gene	expressed	covered
1-jg10741	gene	gene	expressed	not_covered
1-jg10742	gene	gene	expressed	covered
1-jg10746	gene	gene	expressed	covered
1-jg10747	gene	gene	expressed	not_covered
1-jg10748	gene	gene	expressed	covered
1-jg10749	gene	gene	expressed	covered
1-jg1075	gene	gene	expressed	not_covered
1-jg10750	gene	gene	expressed	not_covered
1-jg10752	gene	gene	silent	not_covered
1-jg10753	gene	gene	expressed	covered
1-jg10754	gene	gene	silent	not_covered
1-jg10756	gene	gene	expressed	not_covered
1-jg10764	gene	gene	expressed	covered
1-jg10765	gene	gene	expressed	covered
1-jg10766	gene	gene	expressed	covered
1-jg10767	gene	gene	expressed	covered
1-jg10768	gene	gene	expressed	covered
1-jg10771	gene	gene	expressed	covered
1-jg10772	gene	gene	expressed	covered
1-jg10774	gene	gene	expressed	covered
1-jg10776	gene	gene	expressed	covered
1-jg10777	gene	gene	expressed	not_covered
1-jg10778	gene	gene	expressed	covered
1-jg10779	gene	gene	expressed	covered
1-jg1078	gene	gene	expressed	covered
1-jg10780	gene	gene	silent	covered
1-jg10781	gene	gene	expressed	covered
1-jg10782	gene	gene	expressed	not_covered
1-jg10783	gene	gene	expressed	covered
1-jg10784	gene	gene	expressed	covered
1-jg10786	gene	gene	expressed	not_covered
1-jg10787	gene	gene	expressed	covered
1-jg1079	gene	gene	expressed	not_covered
1-jg10790	gene	gene	expressed	covered
1-jg10791	gene	gene	expressed	not_covered
1-jg108	gene	gene	expressed	not_covered
1-jg10806	gene	gene	expressed	covered
1-jg10807	gene	gene	expressed	covered
1-jg10809	gene	gene	expressed	covered
1-jg1081	gene	gene	expressed	not_covered
1-jg10811	gene	gene	expressed	covered
1-jg10812	gene	gene	expressed	covered
1-jg10813	gene	gene	expressed	covered
1-jg10814	gene	gene	expressed	not_covered
1-jg10816	gene	gene	expressed	not_covered
1-jg10819	gene	gene	expressed	covered
1-jg1082	gene	gene	expressed	covered
1-jg10821	gene	gene	silent	not_covered
1-jg10822	gene	gene	expressed	covered
1-jg10823	gene	gene	expressed	covered
1-jg10824	gene	gene	expressed	covered
1-jg10825	gene	gene	expressed	covered
1-jg10828	gene	gene	expressed	covered
1-jg10829	gene	gene	expressed	covered
1-jg10830	gene	gene	expressed	not_covered
1-jg10831	gene	gene	expressed	covered
1-jg10833	gene	gene	silent	not_covered
1-jg10834	gene	gene	silent	covered
1-jg10835	gene	gene	expressed	not_covered
1-jg10838	gene	gene	expressed	covered
1-jg10839	gene	gene	expressed	covered
1-jg1084	gene	gene	expressed	not_covered
1-jg10841	gene	gene	expressed	covered
1-jg10842	gene	gene	expressed	not_covered
1-jg10843	gene	gene	expressed	not_covered
1-jg10844	gene	gene	expressed	not_covered
1-jg10846	gene	gene	expressed	not_covered
1-jg10847	gene	gene	silent	not_covered
1-jg10848	gene	gene	expressed	covered
1-jg10849	gene	gene	expressed	covered
1-jg1085	gene	gene	expressed	covered
1-jg10850	gene	gene	expressed	covered
1-jg10852	gene	gene	expressed	covered
1-jg10853	gene	gene	expressed	covered
1-jg10854	gene	gene	expressed	covered
1-jg10855	gene	gene	expressed	covered
1-jg10856	gene	gene	expressed	covered
1-jg10857	gene	gene	expressed	covered
1-jg10858	gene	gene	expressed	covered
1-jg10859	gene	gene	expressed	covered
1-jg1086	gene	gene	expressed	covered
1-jg10861	gene	gene	expressed	not_covered
1-jg10862	gene	gene	expressed	covered
1-jg10863	gene	gene	expressed	covered
1-jg10865	gene	gene	expressed	covered
1-jg10866	gene	gene	expressed	covered
1-jg10867	gene	gene	expressed	covered
1-jg10868	gene	gene	expressed	covered
1-jg1087	gene	gene	expressed	covered
1-jg10870	gene	gene	expressed	not_covered
1-jg10871	gene	gene	expressed	covered
1-jg10872	gene	gene	expressed	not_covered
1-jg10874	gene	gene	expressed	covered
1-jg10875	gene	gene	expressed	not_covered
1-jg10876	gene	gene	expressed	not_covered
1-jg10877	gene	gene	expressed	covered
1-jg10878	gene	gene	expressed	covered
1-jg1088	gene	gene	expressed	covered
1-jg10881	gene	gene	expressed	covered
1-jg10882	gene	gene	expressed	covered
1-jg10883	gene	gene	expressed	not_covered
1-jg10884	gene	gene	expressed	not_covered
1-jg10887	gene	gene	expressed	not_covered
1-jg10890	gene	gene	expressed	covered
1-jg10891	gene	gene	expressed	covered
1-jg10892	gene	gene	expressed	covered
1-jg10895	gene	gene	expressed	covered
1-jg10896	gene	gene	expressed	covered
1-jg10897	gene	gene	expressed	covered
1-jg10898	gene	gene	expressed	covered
1-jg10899	gene	gene	expressed	covered
1-jg1090	gene	gene	expressed	covered
1-jg10902	gene	gene	expressed	covered
1-jg10903	gene	gene	expressed	not_covered
1-jg10906	gene	gene	expressed	covered
1-jg10907	gene	gene	expressed	not_covered
1-jg10908	gene	gene	expressed	covered
1-jg10909	gene	gene	expressed	covered
1-jg1091	gene	gene	expressed	not_covered
1-jg10910	gene	gene	expressed	not_covered
1-jg10912	gene	gene	expressed	covered
1-jg10913	gene	gene	expressed	covered
1-jg10914	gene	gene	expressed	covered
1-jg10915	gene	gene	expressed	not_covered
1-jg10916	gene	gene	expressed	not_covered
1-jg10918	gene	gene	expressed	covered
1-jg10919	gene	gene	silent	not_covered
1-jg1092	gene	gene	expressed	covered
1-jg10920	gene	gene	silent	not_covered
1-jg10921	gene	gene	expressed	covered
1-jg10922	gene	gene	silent	not_covered
1-jg10923	gene	gene	expressed	not_covered
1-jg10924	gene	gene	expressed	covered
1-jg10925	gene	gene	expressed	not_covered
1-jg10926	gene	gene	expressed	covered
1-jg10928	gene	gene	expressed	not_covered
1-jg10930	gene	gene	expressed	covered
1-jg10931	gene	gene	expressed	not_covered
1-jg10933	gene	gene	expressed	covered
1-jg10934	gene	gene	expressed	not_covered
1-jg10935	gene	gene	expressed	not_covered
1-jg10936	gene	gene	expressed	covered
1-jg10937	gene	gene	expressed	not_covered
1-jg10938	gene	gene	expressed	not_covered
1-jg1094	gene	gene	expressed	covered
1-jg10940	gene	gene	expressed	not_covered
1-jg10941	gene	gene	silent	not_covered
1-jg10942	gene	gene	expressed	covered
1-jg10944	gene	gene	expressed	covered
1-jg10945	gene	gene	expressed	not_covered
1-jg10946	gene	gene	expressed	not_covered
1-jg10947	gene	gene	expressed	covered
1-jg10949	gene	gene	expressed	covered
1-jg1095	gene	gene	expressed	covered
1-jg10950	gene	gene	expressed	not_covered
1-jg10951	gene	gene	expressed	covered
1-jg10952	gene	gene	silent	covered
1-jg10954	gene	gene	expressed	not_covered
1-jg10955	gene	gene	expressed	covered
1-jg10957	gene	gene	expressed	covered
1-jg10958	gene	gene	expressed	not_covered
1-jg1096	gene	gene	expressed	not_covered
1-jg10961	gene	gene	silent	covered
1-jg10962	gene	gene	silent	covered
1-jg10963	gene	gene	silent	covered
1-jg10966	gene	gene	expressed	covered
1-jg10967	gene	gene	expressed	covered
1-jg10969	gene	gene	silent	covered
1-jg10970	gene	gene	silent	covered
1-jg10972	gene	gene	expressed	covered
1-jg10975	gene	gene	silent	covered
1-jg10977	gene	gene	expressed	not_covered
1-jg10980	gene	gene	expressed	covered
1-jg10982	gene	gene	expressed	not_covered
1-jg10985	gene	gene	silent	covered
1-jg10986	gene	gene	silent	covered
1-jg1099	gene	gene	expressed	not_covered
1-jg10990	gene	gene	expressed	not_covered
1-jg10991	gene	gene	expressed	not_covered
1-jg10994	gene	gene	silent	covered
1-jg10995	gene	gene	expressed	covered
1-jg10996	gene	gene	expressed	not_covered
1-jg10997	gene	gene	expressed	not_covered
1-jg10998	gene	gene	expressed	not_covered
1-jg11	gene	gene	expressed	covered
1-jg110	gene	gene	expressed	covered
1-jg1100	gene	gene	expressed	not_covered
1-jg11004	gene	gene	expressed	covered
1-jg11005	gene	gene	expressed	covered
1-jg11006	gene	gene	silent	covered
1-jg1101	gene	gene	expressed	not_covered
1-jg11010	gene	gene	expressed	covered
1-jg11015	gene	gene	silent	covered
1-jg11017	gene	gene	silent	covered
1-jg11018	gene	gene	expressed	covered
1-jg11019	gene	gene	expressed	covered
1-jg1102	gene	gene	expressed	covered
1-jg11022	gene	gene	expressed	covered
1-jg11025	gene	gene	expressed	not_covered
1-jg11026	gene	gene	expressed	covered
1-jg11027	gene	gene	expressed	covered
1-jg11028	gene	gene	expressed	not_covered
1-jg11029	gene	gene	expressed	not_covered
1-jg1103	gene	gene	expressed	covered
1-jg11030	gene	gene	expressed	covered
1-jg11031	gene	gene	expressed	covered
1-jg11032	gene	gene	expressed	covered
1-jg11033	gene	gene	expressed	not_covered
1-jg11034	gene	gene	expressed	not_covered
1-jg11035	gene	gene	expressed	not_covered
1-jg11036	gene	gene	expressed	covered
1-jg11037	gene	gene	expressed	covered
1-jg11038	gene	gene	silent	not_covered
1-jg1104	gene	gene	expressed	not_covered
1-jg11040	gene	gene	silent	covered
1-jg11041	gene	gene	expressed	not_covered
1-jg11042	gene	gene	silent	not_covered
1-jg11044	gene	gene	expressed	covered
1-jg11045	gene	gene	expressed	covered
1-jg11046	gene	gene	expressed	not_covered
1-jg11047	gene	gene	silent	not_covered
1-jg11049	gene	gene	expressed	not_covered
1-jg1105	gene	gene	expressed	covered
1-jg11054	gene	gene	expressed	covered
1-jg11055	gene	gene	expressed	covered
1-jg11056	gene	gene	expressed	not_covered
1-jg1106	gene	gene	expressed	not_covered
1-jg11060	gene	gene	expressed	not_covered
1-jg11061	gene	gene	silent	not_covered
1-jg11062	gene	gene	silent	not_covered
1-jg11066	gene	gene	silent	not_covered
1-jg11067	gene	gene	silent	not_covered
1-jg1107	gene	gene	expressed	not_covered
1-jg11070	gene	gene	silent	not_covered
1-jg11072	gene	gene	silent	covered
1-jg11076	gene	gene	expressed	not_covered
1-jg11077	gene	gene	expressed	not_covered
1-jg11078	gene	gene	expressed	not_covered
1-jg1108	gene	gene	expressed	covered
1-jg11080	gene	gene	expressed	not_covered
1-jg11081	gene	gene	expressed	not_covered
1-jg11082	gene	gene	expressed	not_covered
1-jg11084	gene	gene	expressed	covered
1-jg11086	gene	gene	expressed	not_covered
1-jg11087	gene	gene	expressed	not_covered
1-jg11088	gene	gene	expressed	not_covered
1-jg1109	gene	gene	expressed	not_covered
1-jg11090	gene	gene	expressed	covered
1-jg11091	gene	gene	expressed	covered
1-jg11093	gene	gene	expressed	not_covered
1-jg11094	gene	gene	expressed	not_covered
1-jg11095	gene	gene	expressed	not_covered
1-jg11097	gene	gene	expressed	covered
1-jg11098	gene	gene	expressed	covered
1-jg11099	gene	gene	expressed	not_covered
1-jg1110	gene	gene	expressed	not_covered
1-jg11103	gene	gene	expressed	covered
1-jg11104	gene	gene	expressed	covered
1-jg11107	gene	gene	expressed	covered
1-jg11108	gene	gene	expressed	not_covered
1-jg11109	gene	gene	expressed	not_covered
1-jg1111	gene	gene	expressed	covered
1-jg11110	gene	gene	expressed	covered
1-jg11111	gene	gene	expressed	covered
1-jg11112	gene	gene	expressed	covered
1-jg11114	gene	gene	expressed	not_covered
1-jg11115	gene	gene	silent	not_covered
1-jg11119	gene	gene	silent	not_covered
1-jg1112	gene	gene	expressed	covered
1-jg11120	gene	gene	expressed	not_covered
1-jg11123	gene	gene	expressed	not_covered
1-jg11124	gene	gene	expressed	not_covered
1-jg11125	gene	gene	expressed	covered
1-jg11129	gene	gene	expressed	covered
1-jg1113	gene	gene	expressed	covered
1-jg11131	gene	gene	expressed	covered
1-jg11132	gene	gene	expressed	not_covered
1-jg11136	gene	gene	expressed	covered
1-jg11137	gene	gene	expressed	covered
1-jg11138	gene	gene	expressed	not_covered
1-jg11139	gene	gene	expressed	not_covered
1-jg1114	gene	gene	expressed	covered
1-jg11140	gene	gene	expressed	covered
1-jg11141	gene	gene	expressed	not_covered
1-jg11142	gene	gene	expressed	covered
1-jg11144	gene	gene	expressed	not_covered
1-jg11147	gene	gene	silent	covered
1-jg11148	gene	gene	expressed	covered
1-jg1115	gene	gene	expressed	not_covered
1-jg11150	gene	gene	silent	not_covered
1-jg11151	gene	gene	silent	not_covered
1-jg11152	gene	gene	expressed	covered
1-jg11154	gene	gene	expressed	not_covered
1-jg11156	gene	gene	expressed	covered
1-jg11158	gene	gene	expressed	covered
1-jg11159	gene	gene	expressed	covered
1-jg1116	gene	gene	silent	not_covered
1-jg11160	gene	gene	expressed	covered
1-jg11161	gene	gene	expressed	covered
1-jg11162	gene	gene	expressed	not_covered
1-jg11164	gene	gene	silent	not_covered
1-jg11165	gene	gene	expressed	covered
1-jg11166	gene	gene	expressed	not_covered
1-jg11169	gene	gene	expressed	covered
1-jg1117	gene	gene	expressed	not_covered
1-jg11170	gene	gene	expressed	covered
1-jg11171	gene	gene	expressed	not_covered
1-jg11173	gene	gene	expressed	covered
1-jg11174	gene	gene	expressed	covered
1-jg11175	gene	gene	expressed	covered
1-jg11176	gene	gene	expressed	not_covered
1-jg11177	gene	gene	expressed	covered
1-jg11178	gene	gene	expressed	not_covered
1-jg11179	gene	gene	expressed	not_covered
1-jg1118	gene	gene	expressed	covered
1-jg11180	gene	gene	expressed	covered
1-jg11181	gene	gene	expressed	not_covered
1-jg11184	gene	gene	silent	not_covered
1-jg11185	gene	gene	expressed	not_covered
1-jg11186	gene	gene	expressed	covered
1-jg11187	gene	gene	expressed	covered
1-jg11188	gene	gene	silent	not_covered
1-jg11189	gene	gene	expressed	covered
1-jg1119	gene	gene	expressed	covered
1-jg11190	gene	gene	expressed	covered
1-jg11191	gene	gene	expressed	not_covered
1-jg11193	gene	gene	expressed	not_covered
1-jg11194	gene	gene	expressed	covered
1-jg11196	gene	gene	expressed	not_covered
1-jg11198	gene	gene	expressed	not_covered
1-jg112	gene	gene	silent	covered
1-jg1120	gene	gene	expressed	not_covered
1-jg11200	gene	gene	silent	not_covered
1-jg11201	gene	gene	expressed	covered
1-jg11202	gene	gene	expressed	covered
1-jg11204	gene	gene	expressed	not_covered
1-jg11205	gene	gene	expressed	covered
1-jg11206	gene	gene	silent	covered
1-jg11207	gene	gene	expressed	not_covered
1-jg11209	gene	gene	expressed	not_covered
1-jg1121	gene	gene	expressed	not_covered
1-jg11211	gene	gene	expressed	covered
1-jg11212	gene	gene	expressed	not_covered
1-jg11214	gene	gene	expressed	covered
1-jg11215	gene	gene	expressed	covered
1-jg11217	gene	gene	expressed	not_covered
1-jg11218	gene	gene	expressed	covered
1-jg11219	gene	gene	expressed	not_covered
1-jg1122	gene	gene	expressed	not_covered
1-jg11222	gene	gene	expressed	covered
1-jg11223	gene	gene	expressed	not_covered
1-jg11226	gene	gene	expressed	covered
1-jg11229	gene	gene	expressed	not_covered
1-jg1123	gene	gene	expressed	not_covered
1-jg11230	gene	gene	expressed	not_covered
1-jg11231	gene	gene	expressed	covered
1-jg11234	gene	gene	expressed	covered
1-jg11236	gene	gene	expressed	covered
1-jg11238	gene	gene	expressed	covered
1-jg1124	gene	gene	expressed	covered
1-jg11240	gene	gene	expressed	covered
1-jg11242	gene	gene	expressed	covered
1-jg11243	gene	gene	expressed	covered
1-jg11244	gene	gene	expressed	covered
1-jg11245	gene	gene	silent	not_covered
1-jg11246	gene	gene	expressed	not_covered
1-jg11248	gene	gene	silent	not_covered
1-jg1125	gene	gene	expressed	not_covered
1-jg11254	gene	gene	expressed	not_covered
1-jg11255	gene	gene	expressed	covered
1-jg11256	gene	gene	expressed	covered
1-jg11257	gene	gene	expressed	covered
1-jg11259	gene	gene	silent	not_covered
1-jg11260	gene	gene	expressed	not_covered
1-jg11265	gene	gene	expressed	not_covered
1-jg11266	gene	gene	expressed	not_covered
1-jg11267	gene	gene	expressed	not_covered
1-jg11268	gene	gene	expressed	not_covered
1-jg1127	gene	gene	expressed	covered
1-jg11270	gene	gene	expressed	covered
1-jg11272	gene	gene	expressed	not_covered
1-jg11273	gene	gene	silent	not_covered
1-jg11274	gene	gene	expressed	not_covered
1-jg11275	gene	gene	expressed	not_covered
1-jg11277	gene	gene	expressed	not_covered
1-jg11278	gene	gene	silent	not_covered
1-jg11279	gene	gene	silent	not_covered
1-jg1128	gene	gene	expressed	covered
1-jg11282	gene	gene	silent	not_covered
1-jg11283	gene	gene	expressed	not_covered
1-jg11284	gene	gene	expressed	not_covered
1-jg11286	gene	gene	expressed	not_covered
1-jg11287	gene	gene	expressed	not_covered
1-jg11288	gene	gene	expressed	not_covered
1-jg11289	gene	gene	expressed	not_covered
1-jg1129	gene	gene	expressed	covered
1-jg11290	gene	gene	expressed	covered
1-jg11291	gene	gene	expressed	not_covered
1-jg11292	gene	gene	expressed	covered
1-jg11293	gene	gene	silent	not_covered
1-jg11295	gene	gene	expressed	not_covered
1-jg11296	gene	gene	silent	not_covered
1-jg11298	gene	gene	expressed	covered
1-jg113	gene	gene	silent	not_covered
1-jg1130	gene	gene	silent	not_covered
1-jg11300	gene	gene	expressed	covered
1-jg11304	gene	gene	silent	not_covered
1-jg11305	gene	gene	expressed	not_covered
1-jg11306	gene	gene	expressed	covered
1-jg11309	gene	gene	expressed	not_covered
1-jg11311	gene	gene	expressed	not_covered
1-jg11312	gene	gene	expressed	not_covered
1-jg11313	gene	gene	expressed	covered
1-jg11315	gene	gene	expressed	not_covered
1-jg11316	gene	gene	expressed	covered
1-jg11317	gene	gene	expressed	not_covered
1-jg11318	gene	gene	expressed	not_covered
1-jg11319	gene	gene	silent	not_covered
1-jg1132	gene	gene	expressed	covered
1-jg11320	gene	gene	expressed	not_covered
1-jg11322	gene	gene	expressed	not_covered
1-jg11324	gene	gene	expressed	not_covered
1-jg11325	gene	gene	expressed	not_covered
1-jg11326	gene	gene	expressed	not_covered
1-jg11327	gene	gene	expressed	covered
1-jg11328	gene	gene	silent	not_covered
1-jg11329	gene	gene	expressed	covered
1-jg1133	gene	gene	expressed	not_covered
1-jg11330	gene	gene	expressed	not_covered
1-jg11336	gene	gene	expressed	covered
1-jg11337	gene	gene	expressed	not_covered
1-jg11338	gene	gene	expressed	not_covered
1-jg11339	gene	gene	expressed	covered
1-jg1134	gene	gene	expressed	covered
1-jg11340	gene	gene	expressed	not_covered
1-jg11343	gene	gene	expressed	covered
1-jg11344	gene	gene	expressed	covered
1-jg11345	gene	gene	expressed	not_covered
1-jg11346	gene	gene	expressed	not_covered
1-jg11347	gene	gene	expressed	not_covered
1-jg11349	gene	gene	silent	covered
1-jg1135	gene	gene	expressed	covered
1-jg11352	gene	gene	silent	covered
1-jg11353	gene	gene	silent	covered
1-jg11354	gene	gene	silent	not_covered
1-jg11356	gene	gene	expressed	not_covered
1-jg11362	gene	gene	expressed	covered
1-jg11363	gene	gene	expressed	covered
1-jg11365	gene	gene	expressed	not_covered
1-jg11374	gene	gene	silent	not_covered
1-jg11375	gene	gene	silent	covered
1-jg11376	gene	gene	silent	covered
1-jg11378	gene	gene	silent	covered
1-jg11379	gene	gene	expressed	covered
1-jg1138	gene	gene	expressed	covered
1-jg11380	gene	gene	expressed	covered
1-jg11381	gene	gene	expressed	not_covered
1-jg11384	gene	gene	expressed	covered
1-jg11385	gene	gene	expressed	not_covered
1-jg11386	gene	gene	silent	not_covered
1-jg11388	gene	gene	expressed	covered
1-jg1139	gene	gene	expressed	covered
1-jg11391	gene	gene	expressed	not_covered
1-jg11393	gene	gene	expressed	covered
1-jg114	gene	gene	expressed	covered
1-jg11408	gene	gene	silent	not_covered
1-jg1141	gene	gene	expressed	not_covered
1-jg11410	gene	gene	expressed	covered
1-jg11411	gene	gene	expressed	not_covered
1-jg11412	gene	gene	expressed	covered
1-jg11413	gene	gene	silent	not_covered
1-jg11415	gene	gene	expressed	not_covered
1-jg11416	gene	gene	expressed	not_covered
1-jg11418	gene	gene	expressed	not_covered
1-jg11419	gene	gene	expressed	covered
1-jg1142	gene	gene	expressed	covered
1-jg11421	gene	gene	silent	not_covered
1-jg11422	gene	gene	expressed	not_covered
1-jg11426	gene	gene	expressed	covered
1-jg11427	gene	gene	silent	covered
1-jg11428	gene	gene	expressed	not_covered
1-jg1143	gene	gene	expressed	covered
1-jg11430	gene	gene	expressed	not_covered
1-jg11431	gene	gene	expressed	not_covered
1-jg11433	gene	gene	silent	not_covered
1-jg11435	gene	gene	silent	not_covered
1-jg11436	gene	gene	silent	covered
1-jg11437	gene	gene	expressed	not_covered
1-jg11439	gene	gene	silent	covered
1-jg1144	gene	gene	expressed	not_covered
1-jg11440	gene	gene	silent	not_covered
1-jg11442	gene	gene	silent	covered
1-jg11443	gene	gene	silent	covered
1-jg11445	gene	gene	silent	covered
1-jg11447	gene	gene	expressed	covered
1-jg11448	gene	gene	expressed	covered
1-jg11449	gene	gene	expressed	covered
1-jg11451	gene	gene	silent	not_covered
1-jg11452	gene	gene	expressed	covered
1-jg11454	gene	gene	expressed	not_covered
1-jg11455	gene	gene	expressed	not_covered
1-jg11456	gene	gene	expressed	covered
1-jg11459	gene	gene	expressed	not_covered
1-jg1146	gene	gene	expressed	covered
1-jg11460	gene	gene	expressed	not_covered
1-jg11461	gene	gene	expressed	covered
1-jg11462	gene	gene	expressed	not_covered
1-jg11463	gene	gene	expressed	not_covered
1-jg11464	gene	gene	expressed	not_covered
1-jg11465	gene	gene	silent	covered
1-jg11466	gene	gene	silent	covered
1-jg11467	gene	gene	silent	covered
1-jg11468	gene	gene	silent	not_covered
1-jg11469	gene	gene	silent	not_covered
1-jg1147	gene	gene	silent	not_covered
1-jg11470	gene	gene	silent	covered
1-jg11471	gene	gene	silent	not_covered
1-jg11474	gene	gene	silent	covered
1-jg11475	gene	gene	silent	not_covered
1-jg11479	gene	gene	silent	covered
1-jg11482	gene	gene	silent	not_covered
1-jg11484	gene	gene	silent	covered
1-jg11486	gene	gene	expressed	not_covered
1-jg11487	gene	gene	expressed	not_covered
1-jg11489	gene	gene	expressed	not_covered
1-jg1149	gene	gene	silent	not_covered
1-jg11491	gene	gene	silent	covered
1-jg11494	gene	gene	expressed	not_covered
1-jg11496	gene	gene	silent	not_covered
1-jg11497	gene	gene	expressed	covered
1-jg11498	gene	gene	expressed	covered
1-jg115	gene	gene	expressed	covered
1-jg1150	gene	gene	expressed	not_covered
1-jg11500	gene	gene	expressed	not_covered
1-jg11501	gene	gene	expressed	not_covered
1-jg11502	gene	gene	expressed	covered
1-jg11503	gene	gene	expressed	covered
1-jg11504	gene	gene	expressed	covered
1-jg11505	gene	gene	expressed	covered
1-jg11506	gene	gene	expressed	covered
1-jg11508	gene	gene	expressed	not_covered
1-jg11509	gene	gene	expressed	not_covered
1-jg11510	gene	gene	expressed	covered
1-jg11511	gene	gene	expressed	not_covered
1-jg11513	gene	gene	silent	not_covered
1-jg11514	gene	gene	expressed	covered
1-jg11515	gene	gene	expressed	covered
1-jg11516	gene	gene	expressed	not_covered
1-jg11518	gene	gene	expressed	not_covered
1-jg11519	gene	gene	expressed	not_covered
1-jg11521	gene	gene	expressed	covered
1-jg11522	gene	gene	expressed	not_covered
1-jg11523	gene	gene	silent	not_covered
1-jg11525	gene	gene	silent	not_covered
1-jg11526	gene	gene	expressed	covered
1-jg11527	gene	gene	expressed	covered
1-jg11528	gene	gene	expressed	not_covered
1-jg11529	gene	gene	expressed	not_covered
1-jg11530	gene	gene	expressed	covered
1-jg11531	gene	gene	expressed	covered
1-jg11532	gene	gene	expressed	covered
1-jg11533	gene	gene	expressed	covered
1-jg11534	gene	gene	expressed	covered
1-jg11536	gene	gene	expressed	covered
1-jg11537	gene	gene	expressed	covered
1-jg11538	gene	gene	expressed	not_covered
1-jg11539	gene	gene	silent	not_covered
1-jg1154	gene	gene	expressed	covered
1-jg11542	gene	gene	expressed	covered
1-jg11543	gene	gene	silent	covered
1-jg11544	gene	gene	expressed	not_covered
1-jg11545	gene	gene	expressed	not_covered
1-jg11546	gene	gene	expressed	covered
1-jg11547	gene	gene	expressed	not_covered
1-jg11548	gene	gene	silent	not_covered
1-jg11549	gene	gene	expressed	not_covered
1-jg11551	gene	gene	expressed	not_covered
1-jg11557	gene	gene	expressed	not_covered
1-jg11558	gene	gene	expressed	covered
1-jg11559	gene	gene	expressed	not_covered
1-jg1156	gene	gene	expressed	not_covered
1-jg11560	gene	gene	expressed	covered
1-jg11561	gene	gene	expressed	covered
1-jg11562	gene	gene	expressed	not_covered
1-jg11563	gene	gene	expressed	not_covered
1-jg1157	gene	gene	expressed	not_covered
1-jg11574	gene	gene	expressed	covered
1-jg11575	gene	gene	expressed	covered
1-jg11576	gene	gene	expressed	not_covered
1-jg11577	gene	gene	expressed	not_covered
1-jg11578	gene	gene	expressed	covered
1-jg11579	gene	gene	expressed	covered
1-jg1158	gene	gene	expressed	not_covered
1-jg11580	gene	gene	silent	covered
1-jg11583	gene	gene	silent	covered
1-jg11587	gene	gene	silent	covered
1-jg11589	gene	gene	silent	covered
1-jg11591	gene	gene	silent	covered
1-jg11592	gene	gene	expressed	covered
1-jg11593	gene	gene	expressed	covered
1-jg11594	gene	gene	expressed	covered
1-jg11595	gene	gene	expressed	covered
1-jg11597	gene	gene	expressed	covered
1-jg11598	gene	gene	expressed	not_covered
1-jg11599	gene	gene	expressed	not_covered
1-jg116	gene	gene	expressed	covered
1-jg1160	gene	gene	silent	covered
1-jg11600	gene	gene	expressed	covered
1-jg11602	gene	gene	expressed	covered
1-jg11603	gene	gene	silent	not_covered
1-jg11605	gene	gene	expressed	covered
1-jg11607	gene	gene	expressed	not_covered
1-jg11608	gene	gene	expressed	not_covered
1-jg11609	gene	gene	expressed	covered
1-jg11610	gene	gene	expressed	covered
1-jg11611	gene	gene	expressed	covered
1-jg11613	gene	gene	expressed	covered
1-jg11614	gene	gene	expressed	covered
1-jg11616	gene	gene	expressed	covered
1-jg11617	gene	gene	expressed	covered
1-jg11618	gene	gene	expressed	not_covered
1-jg11619	gene	gene	expressed	covered
1-jg1162	gene	gene	expressed	covered
1-jg11621	gene	gene	expressed	not_covered
1-jg11622	gene	gene	expressed	covered
1-jg11624	gene	gene	expressed	covered
1-jg11625	gene	gene	expressed	covered
1-jg11626	gene	gene	expressed	covered
1-jg11628	gene	gene	expressed	covered
1-jg11629	gene	gene	expressed	covered
1-jg1163	gene	gene	silent	covered
1-jg11630	gene	gene	expressed	covered
1-jg11631	gene	gene	expressed	not_covered
1-jg11632	gene	gene	expressed	not_covered
1-jg11634	gene	gene	expressed	covered
1-jg11635	gene	gene	expressed	covered
1-jg11637	gene	gene	expressed	covered
1-jg11638	gene	gene	expressed	covered
1-jg11639	gene	gene	expressed	not_covered
1-jg11640	gene	gene	expressed	covered
1-jg11642	gene	gene	expressed	covered
1-jg11643	gene	gene	expressed	covered
1-jg11644	gene	gene	expressed	not_covered
1-jg11645	gene	gene	expressed	covered
1-jg11646	gene	gene	expressed	covered
1-jg11647	gene	gene	expressed	covered
1-jg11648	gene	gene	expressed	not_covered
1-jg11649	gene	gene	silent	covered
1-jg1165	gene	gene	silent	covered
1-jg11650	gene	gene	silent	not_covered
1-jg11651	gene	gene	expressed	covered
1-jg11652	gene	gene	expressed	not_covered
1-jg11653	gene	gene	expressed	covered
1-jg11654	gene	gene	expressed	not_covered
1-jg11655	gene	gene	expressed	covered
1-jg11657	gene	gene	expressed	covered
1-jg11658	gene	gene	expressed	not_covered
1-jg11661	gene	gene	expressed	not_covered
1-jg11662	gene	gene	expressed	not_covered
1-jg11663	gene	gene	expressed	not_covered
1-jg11664	gene	gene	silent	not_covered
1-jg11665	gene	gene	silent	not_covered
1-jg11668	gene	gene	expressed	covered
1-jg1167	gene	gene	silent	covered
1-jg11670	gene	gene	silent	not_covered
1-jg11673	gene	gene	silent	not_covered
1-jg11677	gene	gene	expressed	not_covered
1-jg11678	gene	gene	expressed	covered
1-jg1168	gene	gene	expressed	covered
1-jg11680	gene	gene	expressed	not_covered
1-jg11681	gene	gene	expressed	covered
1-jg11683	gene	gene	expressed	covered
1-jg11684	gene	gene	expressed	covered
1-jg11687	gene	gene	expressed	covered
1-jg11688	gene	gene	expressed	covered
1-jg11689	gene	gene	expressed	not_covered
1-jg1169	gene	gene	expressed	not_covered
1-jg11690	gene	gene	expressed	covered
1-jg11692	gene	gene	expressed	covered
1-jg11694	gene	gene	expressed	covered
1-jg11695	gene	gene	silent	covered
1-jg11696	gene	gene	silent	covered
1-jg11697	gene	gene	expressed	not_covered
1-jg117	gene	gene	expressed	covered
1-jg11700	gene	gene	silent	not_covered
1-jg11701	gene	gene	silent	not_covered
1-jg11702	gene	gene	silent	covered
1-jg11703	gene	gene	expressed	covered
1-jg11704	gene	gene	expressed	not_covered
1-jg11705	gene	gene	expressed	covered
1-jg11709	gene	gene	silent	covered
1-jg1171	gene	gene	silent	covered
1-jg11710	gene	gene	silent	not_covered
1-jg11714	gene	gene	expressed	not_covered
1-jg11715	gene	gene	expressed	not_covered
1-jg11718	gene	gene	silent	not_covered
1-jg11719	gene	gene	silent	covered
1-jg11720	gene	gene	silent	covered
1-jg11721	gene	gene	silent	covered
1-jg11722	gene	gene	silent	covered
1-jg11726	gene	gene	silent	covered
1-jg11727	gene	gene	silent	not_covered
1-jg11731	gene	gene	silent	covered
1-jg11733	gene	gene	silent	not_covered
1-jg11734	gene	gene	expressed	covered
1-jg11735	gene	gene	expressed	covered
1-jg11736	gene	gene	expressed	covered
1-jg11738	gene	gene	expressed	covered
1-jg11739	gene	gene	expressed	covered
1-jg11741	gene	gene	expressed	covered
1-jg11742	gene	gene	expressed	not_covered
1-jg11743	gene	gene	expressed	covered
1-jg11744	gene	gene	expressed	not_covered
1-jg11746	gene	gene	expressed	covered
1-jg11748	gene	gene	expressed	covered
1-jg11749	gene	gene	expressed	not_covered
1-jg11751	gene	gene	expressed	not_covered
1-jg11752	gene	gene	expressed	not_covered
1-jg11753	gene	gene	silent	not_covered
1-jg11755	gene	gene	silent	not_covered
1-jg11756	gene	gene	expressed	covered
1-jg11757	gene	gene	silent	covered
1-jg11758	gene	gene	expressed	covered
1-jg11759	gene	gene	expressed	covered
1-jg1176	gene	gene	expressed	not_covered
1-jg11760	gene	gene	expressed	covered
1-jg11761	gene	gene	expressed	not_covered
1-jg11762	gene	gene	expressed	not_covered
1-jg11763	gene	gene	silent	not_covered
1-jg11764	gene	gene	expressed	not_covered
1-jg11765	gene	gene	expressed	not_covered
1-jg11766	gene	gene	expressed	covered
1-jg11770	gene	gene	expressed	covered
1-jg11771	gene	gene	expressed	not_covered
1-jg11772	gene	gene	expressed	not_covered
1-jg11773	gene	gene	expressed	not_covered
1-jg11774	gene	gene	expressed	not_covered
1-jg11778	gene	gene	expressed	not_covered
1-jg11779	gene	gene	expressed	not_covered
1-jg11783	gene	gene	expressed	covered
1-jg11785	gene	gene	silent	covered
1-jg11786	gene	gene	expressed	covered
1-jg11787	gene	gene	silent	covered
1-jg11788	gene	gene	expressed	covered
1-jg11792	gene	gene	silent	not_covered
1-jg11793	gene	gene	expressed	covered
1-jg11794	gene	gene	expressed	not_covered
1-jg11795	gene	gene	expressed	not_covered
1-jg11796	gene	gene	silent	not_covered
1-jg11797	gene	gene	expressed	not_covered
1-jg11799	gene	gene	expressed	covered
1-jg1180	gene	gene	expressed	not_covered
1-jg11801	gene	gene	expressed	covered
1-jg11806	gene	gene	expressed	covered
1-jg11808	gene	gene	expressed	not_covered
1-jg11809	gene	gene	silent	not_covered
1-jg11810	gene	gene	expressed	not_covered
1-jg11811	gene	gene	silent	covered
1-jg11812	gene	gene	silent	covered
1-jg11813	gene	gene	expressed	covered
1-jg11815	gene	gene	expressed	not_covered
1-jg11817	gene	gene	expressed	not_covered
1-jg11818	gene	gene	expressed	not_covered
1-jg11819	gene	gene	expressed	not_covered
1-jg1182	gene	gene	expressed	covered
1-jg11821	gene	gene	silent	covered
1-jg11827	gene	gene	silent	not_covered
1-jg11828	gene	gene	silent	not_covered
1-jg1183	gene	gene	expressed	not_covered
1-jg11834	gene	gene	expressed	covered
1-jg11835	gene	gene	expressed	not_covered
1-jg11837	gene	gene	expressed	not_covered
1-jg11838	gene	gene	expressed	covered
1-jg11839	gene	gene	expressed	covered
1-jg11840	gene	gene	expressed	covered
1-jg11844	gene	gene	expressed	not_covered
1-jg11846	gene	gene	expressed	covered
1-jg11849	gene	gene	expressed	covered
1-jg11851	gene	gene	expressed	covered
1-jg11852	gene	gene	expressed	covered
1-jg11854	gene	gene	expressed	not_covered
1-jg11856	gene	gene	expressed	not_covered
1-jg11858	gene	gene	expressed	not_covered
1-jg11859	gene	gene	expressed	covered
1-jg11860	gene	gene	expressed	not_covered
1-jg11861	gene	gene	expressed	covered
1-jg11862	gene	gene	expressed	covered
1-jg11863	gene	gene	expressed	covered
1-jg11864	gene	gene	expressed	covered
1-jg11866	gene	gene	expressed	covered
1-jg11868	gene	gene	silent	not_covered
1-jg11869	gene	gene	silent	covered
1-jg1187	gene	gene	expressed	covered
1-jg11870	gene	gene	silent	not_covered
1-jg11873	gene	gene	expressed	not_covered
1-jg11874	gene	gene	expressed	not_covered
1-jg11875	gene	gene	silent	not_covered
1-jg11876	gene	gene	expressed	not_covered
1-jg11877	gene	gene	silent	not_covered
1-jg11879	gene	gene	silent	covered
1-jg1188	gene	gene	expressed	not_covered
1-jg11883	gene	gene	expressed	covered
1-jg11885	gene	gene	expressed	not_covered
1-jg11886	gene	gene	expressed	covered
1-jg11887	gene	gene	expressed	covered
1-jg11888	gene	gene	expressed	not_covered
1-jg1189	gene	gene	silent	covered
1-jg11890	gene	gene	expressed	not_covered
1-jg11892	gene	gene	expressed	covered
1-jg11893	gene	gene	expressed	not_covered
1-jg11894	gene	gene	expressed	not_covered
1-jg11895	gene	gene	expressed	covered
1-jg119	gene	gene	silent	not_covered
1-jg11901	gene	gene	expressed	covered
1-jg11907	gene	gene	expressed	covered
1-jg11908	gene	gene	silent	not_covered
1-jg11909	gene	gene	silent	not_covered
1-jg11910	gene	gene	expressed	covered
1-jg11911	gene	gene	expressed	not_covered
1-jg11912	gene	gene	silent	covered
1-jg11913	gene	gene	expressed	covered
1-jg11914	gene	gene	expressed	covered
1-jg11915	gene	gene	silent	covered
1-jg11916	gene	gene	silent	covered
1-jg1192	gene	gene	expressed	covered
1-jg11920	gene	gene	silent	covered
1-jg11921	gene	gene	expressed	covered
1-jg11923	gene	gene	expressed	covered
1-jg11924	gene	gene	silent	not_covered
1-jg11926	gene	gene	expressed	not_covered
1-jg11927	gene	gene	expressed	covered
1-jg11928	gene	gene	expressed	covered
1-jg1193	gene	gene	expressed	covered
1-jg11934	gene	gene	silent	covered
1-jg11935	gene	gene	expressed	covered
1-jg11936	gene	gene	expressed	not_covered
1-jg11937	gene	gene	expressed	covered
1-jg11938	gene	gene	expressed	not_covered
1-jg1194	gene	gene	expressed	not_covered
1-jg11940	gene	gene	expressed	not_covered
1-jg11942	gene	gene	silent	covered
1-jg11944	gene	gene	silent	covered
1-jg11945	gene	gene	expressed	not_covered
1-jg11946	gene	gene	expressed	not_covered
1-jg11947	gene	gene	expressed	covered
1-jg11948	gene	gene	expressed	not_covered
1-jg11949	gene	gene	expressed	not_covered
1-jg1195	gene	gene	expressed	covered
1-jg11950	gene	gene	silent	not_covered
1-jg11951	gene	gene	silent	not_covered
1-jg11953	gene	gene	expressed	not_covered
1-jg11955	gene	gene	expressed	covered
1-jg11956	gene	gene	expressed	covered
1-jg11959	gene	gene	expressed	not_covered
1-jg1196	gene	gene	expressed	covered
1-jg11960	gene	gene	expressed	covered
1-jg11961	gene	gene	expressed	covered
1-jg11962	gene	gene	expressed	covered
1-jg11963	gene	gene	expressed	covered
1-jg11964	gene	gene	expressed	not_covered
1-jg11965	gene	gene	expressed	not_covered
1-jg11966	gene	gene	expressed	not_covered
1-jg11968	gene	gene	expressed	covered
1-jg11969	gene	gene	expressed	covered
1-jg1197	gene	gene	expressed	not_covered
1-jg11970	gene	gene	expressed	covered
1-jg11971	gene	gene	expressed	covered
1-jg11974	gene	gene	expressed	covered
1-jg11976	gene	gene	expressed	covered
1-jg11979	gene	gene	silent	not_covered
1-jg11980	gene	gene	silent	not_covered
1-jg11981	gene	gene	expressed	not_covered
1-jg11982	gene	gene	expressed	not_covered
1-jg11983	gene	gene	expressed	covered
1-jg11985	gene	gene	silent	not_covered
1-jg11986	gene	gene	silent	not_covered
1-jg11988	gene	gene	silent	not_covered
1-jg11989	gene	gene	silent	covered
1-jg1199	gene	gene	expressed	covered
1-jg11990	gene	gene	expressed	covered
1-jg11991	gene	gene	expressed	covered
1-jg11992	gene	gene	expressed	covered
1-jg11993	gene	gene	expressed	covered
1-jg11994	gene	gene	expressed	covered
1-jg11996	gene	gene	expressed	covered
1-jg11997	gene	gene	expressed	covered
1-jg11998	gene	gene	expressed	not_covered
1-jg11999	gene	gene	expressed	not_covered
1-jg12	gene	gene	expressed	covered
1-jg120	gene	gene	expressed	not_covered
1-jg12000	gene	gene	silent	covered
1-jg12001	gene	gene	expressed	covered
1-jg12002	gene	gene	expressed	not_covered
1-jg12005	gene	gene	expressed	covered
1-jg12008	gene	gene	expressed	not_covered
1-jg1201	gene	gene	expressed	covered
1-jg12010	gene	gene	expressed	covered
1-jg12011	gene	gene	expressed	not_covered
1-jg12012	gene	gene	expressed	covered
1-jg12013	gene	gene	expressed	covered
1-jg12014	gene	gene	expressed	not_covered
1-jg12015	gene	gene	expressed	covered
1-jg12017	gene	gene	expressed	covered
1-jg12019	gene	gene	expressed	not_covered
1-jg1202	gene	gene	expressed	covered
1-jg12020	gene	gene	expressed	not_covered
1-jg12021	gene	gene	expressed	not_covered
1-jg12022	gene	gene	expressed	covered
1-jg12025	gene	gene	expressed	covered
1-jg12026	gene	gene	expressed	covered
1-jg12027	gene	gene	expressed	not_covered
1-jg12028	gene	gene	silent	covered
1-jg1203	gene	gene	expressed	not_covered
1-jg12032	gene	gene	expressed	covered
1-jg12033	gene	gene	silent	not_covered
1-jg12034	gene	gene	silent	not_covered
1-jg12035	gene	gene	expressed	not_covered
1-jg12036	gene	gene	expressed	not_covered
1-jg12038	gene	gene	expressed	not_covered
1-jg1204	gene	gene	expressed	covered
1-jg12040	gene	gene	expressed	not_covered
1-jg12042	gene	gene	expressed	not_covered
1-jg12043	gene	gene	expressed	covered
1-jg12045	gene	gene	expressed	covered
1-jg12046	gene	gene	expressed	not_covered
1-jg1205	gene	gene	expressed	covered
1-jg12050	gene	gene	silent	covered
1-jg12052	gene	gene	expressed	covered
1-jg12053	gene	gene	expressed	covered
1-jg12055	gene	gene	expressed	covered
1-jg12056	gene	gene	expressed	covered
1-jg12057	gene	gene	expressed	covered
1-jg1206	gene	gene	expressed	not_covered
1-jg12063	gene	gene	expressed	not_covered
1-jg12064	gene	gene	expressed	not_covered
1-jg12065	gene	gene	expressed	covered
1-jg12066	gene	gene	expressed	covered
1-jg12068	gene	gene	silent	not_covered
1-jg12069	gene	gene	expressed	not_covered
1-jg1207	gene	gene	expressed	covered
1-jg12070	gene	gene	expressed	not_covered
1-jg12074	gene	gene	expressed	not_covered
1-jg12076	gene	gene	expressed	covered
1-jg12077	gene	gene	expressed	covered
1-jg12078	gene	gene	expressed	covered
1-jg12081	gene	gene	expressed	not_covered
1-jg12082	gene	gene	silent	not_covered
1-jg12083	gene	gene	expressed	covered
1-jg12084	gene	gene	silent	not_covered
1-jg12088	gene	gene	expressed	not_covered
1-jg12091	gene	gene	silent	covered
1-jg12092	gene	gene	silent	covered
1-jg12095	gene	gene	expressed	not_covered
1-jg12097	gene	gene	expressed	covered
1-jg121	gene	gene	expressed	not_covered
1-jg12100	gene	gene	expressed	not_covered
1-jg12101	gene	gene	expressed	covered
1-jg12102	gene	gene	expressed	not_covered
1-jg12104	gene	gene	expressed	covered
1-jg12106	gene	gene	expressed	covered
1-jg12107	gene	gene	expressed	not_covered
1-jg12108	gene	gene	silent	not_covered
1-jg12109	gene	gene	silent	not_covered
1-jg12112	gene	gene	expressed	not_covered
1-jg12114	gene	gene	silent	covered
1-jg12115	gene	gene	silent	covered
1-jg12118	gene	gene	silent	not_covered
1-jg12119	gene	gene	silent	covered
1-jg12122	gene	gene	silent	covered
1-jg12130	gene	gene	silent	not_covered
1-jg12131	gene	gene	silent	not_covered
1-jg12132	gene	gene	silent	not_covered
1-jg12134	gene	gene	silent	not_covered
1-jg1214	gene	gene	expressed	covered
1-jg12140	gene	gene	silent	not_covered
1-jg12142	gene	gene	silent	not_covered
1-jg12143	gene	gene	silent	not_covered
1-jg12145	gene	gene	silent	not_covered
1-jg12147	gene	gene	silent	not_covered
1-jg1215	gene	gene	expressed	covered
1-jg12151	gene	gene	silent	not_covered
1-jg12152	gene	gene	silent	not_covered
1-jg12155	gene	gene	silent	not_covered
1-jg12156	gene	gene	silent	covered
1-jg1216	gene	gene	expressed	not_covered
1-jg12167	gene	gene	silent	covered
1-jg12169	gene	gene	silent	not_covered
1-jg1217	gene	gene	expressed	covered
1-jg12171	gene	gene	silent	covered
1-jg12173	gene	gene	silent	covered
1-jg12175	gene	gene	silent	covered
1-jg12178	gene	gene	expressed	not_covered
1-jg1218	gene	gene	silent	not_covered
1-jg12180	gene	gene	expressed	not_covered
1-jg12181	gene	gene	expressed	covered
1-jg12182	gene	gene	expressed	covered
1-jg12183	gene	gene	expressed	covered
1-jg12184	gene	gene	expressed	not_covered
1-jg12185	gene	gene	silent	not_covered
1-jg12186	gene	gene	expressed	not_covered
1-jg12187	gene	gene	silent	covered
1-jg12189	gene	gene	silent	not_covered
1-jg1219	gene	gene	expressed	covered
1-jg12190	gene	gene	silent	not_covered
1-jg12191	gene	gene	silent	covered
1-jg12192	gene	gene	silent	covered
1-jg12193	gene	gene	silent	not_covered
1-jg12194	gene	gene	expressed	covered
1-jg12195	gene	gene	expressed	not_covered
1-jg12196	gene	gene	expressed	covered
1-jg12197	gene	gene	expressed	covered
1-jg12199	gene	gene	expressed	not_covered
1-jg122	gene	gene	expressed	not_covered
1-jg1220	gene	gene	expressed	not_covered
1-jg12200	gene	gene	silent	covered
1-jg12201	gene	gene	silent	covered
1-jg12203	gene	gene	silent	covered
1-jg12204	gene	gene	silent	not_covered
1-jg12208	gene	gene	silent	covered
1-jg12211	gene	gene	silent	covered
1-jg12216	gene	gene	expressed	not_covered
1-jg12219	gene	gene	expressed	not_covered
1-jg12220	gene	gene	silent	not_covered
1-jg12221	gene	gene	expressed	not_covered
1-jg12222	gene	gene	expressed	covered
1-jg12223	gene	gene	silent	not_covered
1-jg12224	gene	gene	expressed	covered
1-jg12225	gene	gene	expressed	not_covered
1-jg12226	gene	gene	expressed	covered
1-jg12227	gene	gene	expressed	covered
1-jg1223	gene	gene	silent	not_covered
1-jg12231	gene	gene	silent	covered
1-jg12235	gene	gene	silent	covered
1-jg12238	gene	gene	expressed	not_covered
1-jg12239	gene	gene	expressed	covered
1-jg1224	gene	gene	expressed	covered
1-jg12240	gene	gene	expressed	covered
1-jg12241	gene	gene	expressed	not_covered
1-jg12242	gene	gene	expressed	covered
1-jg12243	gene	gene	expressed	covered
1-jg12244	gene	gene	expressed	covered
1-jg12245	gene	gene	expressed	not_covered
1-jg12246	gene	gene	expressed	covered
1-jg12248	gene	gene	expressed	covered
1-jg12249	gene	gene	expressed	not_covered
1-jg1225	gene	gene	expressed	not_covered
1-jg12250	gene	gene	expressed	covered
1-jg12251	gene	gene	expressed	not_covered
1-jg12253	gene	gene	expressed	covered
1-jg12255	gene	gene	expressed	not_covered
1-jg12258	gene	gene	expressed	covered
1-jg12259	gene	gene	expressed	covered
1-jg1226	gene	gene	expressed	covered
1-jg12260	gene	gene	expressed	covered
1-jg12263	gene	gene	expressed	not_covered
1-jg12264	gene	gene	silent	covered
1-jg12265	gene	gene	silent	not_covered
1-jg12268	gene	gene	expressed	covered
1-jg12270	gene	gene	expressed	not_covered
1-jg12273	gene	gene	expressed	covered
1-jg12275	gene	gene	expressed	covered
1-jg12277	gene	gene	expressed	covered
1-jg12278	gene	gene	expressed	covered
1-jg12279	gene	gene	expressed	covered
1-jg1228	gene	gene	expressed	covered
1-jg12280	gene	gene	expressed	not_covered
1-jg12281	gene	gene	expressed	covered
1-jg12283	gene	gene	silent	not_covered
1-jg12284	gene	gene	expressed	not_covered
1-jg12287	gene	gene	silent	not_covered
1-jg12288	gene	gene	silent	not_covered
1-jg1229	gene	gene	expressed	not_covered
1-jg12291	gene	gene	expressed	not_covered
1-jg12295	gene	gene	expressed	not_covered
1-jg12296	gene	gene	expressed	not_covered
1-jg12297	gene	gene	expressed	covered
1-jg12298	gene	gene	expressed	not_covered
1-jg12299	gene	gene	expressed	not_covered
1-jg1230	gene	gene	expressed	not_covered
1-jg12300	gene	gene	expressed	not_covered
1-jg12301	gene	gene	expressed	not_covered
1-jg12302	gene	gene	expressed	not_covered
1-jg12303	gene	gene	expressed	not_covered
1-jg12307	gene	gene	expressed	covered
1-jg12309	gene	gene	expressed	not_covered
1-jg1231	gene	gene	expressed	covered
1-jg12310	gene	gene	expressed	not_covered
1-jg12312	gene	gene	expressed	not_covered
1-jg12313	gene	gene	silent	covered
1-jg12316	gene	gene	silent	covered
1-jg12317	gene	gene	expressed	covered
1-jg12318	gene	gene	expressed	not_covered
1-jg12319	gene	gene	expressed	not_covered
1-jg12320	gene	gene	expressed	not_covered
1-jg12321	gene	gene	silent	covered
1-jg12322	gene	gene	expressed	not_covered
1-jg12324	gene	gene	silent	not_covered
1-jg12327	gene	gene	expressed	not_covered
1-jg12329	gene	gene	expressed	not_covered
1-jg1233	gene	gene	expressed	covered
1-jg12330	gene	gene	expressed	not_covered
1-jg12331	gene	gene	expressed	not_covered
1-jg12332	gene	gene	expressed	not_covered
1-jg12333	gene	gene	expressed	covered
1-jg12336	gene	gene	expressed	not_covered
1-jg1234	gene	gene	expressed	covered
1-jg12342	gene	gene	expressed	not_covered
1-jg12345	gene	gene	expressed	not_covered
1-jg12346	gene	gene	expressed	not_covered
1-jg12348	gene	gene	silent	not_covered
1-jg12349	gene	gene	silent	covered
1-jg1235	gene	gene	expressed	covered
1-jg12350	gene	gene	silent	covered
1-jg12351	gene	gene	silent	not_covered
1-jg12352	gene	gene	expressed	covered
1-jg12353	gene	gene	expressed	covered
1-jg12355	gene	gene	expressed	covered
1-jg12357	gene	gene	expressed	covered
1-jg12359	gene	gene	expressed	not_covered
1-jg1236	gene	gene	expressed	covered
1-jg12360	gene	gene	expressed	not_covered
1-jg12362	gene	gene	expressed	not_covered
1-jg12364	gene	gene	expressed	not_covered
1-jg12365	gene	gene	expressed	not_covered
1-jg12367	gene	gene	silent	covered
1-jg12370	gene	gene	expressed	covered
1-jg12371	gene	gene	expressed	covered
1-jg12372	gene	gene	expressed	covered
1-jg12373	gene	gene	expressed	covered
1-jg12374	gene	gene	expressed	not_covered
1-jg12375	gene	gene	expressed	not_covered
1-jg12377	gene	gene	expressed	covered
1-jg12378	gene	gene	silent	not_covered
1-jg12379	gene	gene	silent	not_covered
1-jg1238	gene	gene	expressed	not_covered
1-jg12380	gene	gene	silent	not_covered
1-jg12384	gene	gene	silent	not_covered
1-jg12385	gene	gene	silent	covered
1-jg12386	gene	gene	silent	covered
1-jg12388	gene	gene	silent	covered
1-jg12389	gene	gene	silent	covered
1-jg1239	gene	gene	expressed	not_covered
1-jg12390	gene	gene	expressed	not_covered
1-jg12392	gene	gene	expressed	not_covered
1-jg12393	gene	gene	expressed	covered
1-jg12394	gene	gene	expressed	not_covered
1-jg12397	gene	gene	silent	covered
1-jg12398	gene	gene	expressed	covered
1-jg1240	gene	gene	expressed	covered
1-jg12401	gene	gene	expressed	covered
1-jg12402	gene	gene	expressed	not_covered
1-jg12403	gene	gene	expressed	not_covered
1-jg12404	gene	gene	expressed	not_covered
1-jg12405	gene	gene	expressed	covered
1-jg12406	gene	gene	expressed	not_covered
1-jg12407	gene	gene	expressed	covered
1-jg1241	gene	gene	expressed	not_covered
1-jg12410	gene	gene	expressed	covered
1-jg12413	gene	gene	expressed	not_covered
1-jg12414	gene	gene	silent	not_covered
1-jg12416	gene	gene	expressed	not_covered
1-jg12417	gene	gene	expressed	covered
1-jg1242	gene	gene	expressed	covered
1-jg12420	gene	gene	expressed	covered
1-jg12422	gene	gene	expressed	covered
1-jg12427	gene	gene	expressed	not_covered
1-jg12436	gene	gene	silent	covered
1-jg12437	gene	gene	expressed	covered
1-jg12438	gene	gene	silent	not_covered
1-jg12439	gene	gene	expressed	not_covered
1-jg12440	gene	gene	expressed	covered
1-jg12441	gene	gene	expressed	covered
1-jg12447	gene	gene	silent	not_covered
1-jg12448	gene	gene	silent	not_covered
1-jg12449	gene	gene	silent	covered
1-jg12452	gene	gene	silent	covered
1-jg12454	gene	gene	silent	covered
1-jg12456	gene	gene	silent	covered
1-jg1246	gene	gene	silent	covered
1-jg12467	gene	gene	expressed	covered
1-jg12468	gene	gene	expressed	covered
1-jg12469	gene	gene	expressed	covered
1-jg1247	gene	gene	silent	not_covered
1-jg12471	gene	gene	expressed	not_covered
1-jg12472	gene	gene	expressed	covered
1-jg12474	gene	gene	silent	covered
1-jg12475	gene	gene	silent	not_covered
1-jg12476	gene	gene	silent	not_covered
1-jg12477	gene	gene	silent	not_covered
1-jg12478	gene	gene	silent	not_covered
1-jg12479	gene	gene	silent	not_covered
1-jg1248	gene	gene	expressed	not_covered
1-jg12480	gene	gene	silent	not_covered
1-jg12482	gene	gene	silent	not_covered
1-jg12483	gene	gene	silent	not_covered
1-jg12489	gene	gene	expressed	covered
1-jg12490	gene	gene	expressed	not_covered
1-jg12494	gene	gene	expressed	not_covered
1-jg12495	gene	gene	expressed	covered
1-jg12496	gene	gene	expressed	not_covered
1-jg12497	gene	gene	expressed	not_covered
1-jg12499	gene	gene	expressed	covered
1-jg125	gene	gene	expressed	covered
1-jg1250	gene	gene	expressed	not_covered
1-jg12500	gene	gene	expressed	not_covered
1-jg12501	gene	gene	expressed	covered
1-jg12502	gene	gene	silent	covered
1-jg12503	gene	gene	silent	covered
1-jg12506	gene	gene	expressed	covered
1-jg12507	gene	gene	expressed	covered
1-jg12509	gene	gene	expressed	covered
1-jg12510	gene	gene	expressed	covered
1-jg12513	gene	gene	expressed	covered
1-jg12514	gene	gene	expressed	not_covered
1-jg12515	gene	gene	expressed	not_covered
1-jg12517	gene	gene	expressed	not_covered
1-jg12518	gene	gene	expressed	not_covered
1-jg12519	gene	gene	expressed	not_covered
1-jg12520	gene	gene	expressed	not_covered
1-jg12521	gene	gene	expressed	covered
1-jg12522	gene	gene	expressed	covered
1-jg12523	gene	gene	expressed	covered
1-jg12524	gene	gene	expressed	not_covered
1-jg12525	gene	gene	expressed	covered
1-jg12526	gene	gene	expressed	not_covered
1-jg12527	gene	gene	expressed	covered
1-jg12528	gene	gene	expressed	not_covered
1-jg1253	gene	gene	silent	covered
1-jg12530	gene	gene	expressed	not_covered
1-jg12531	gene	gene	expressed	covered
1-jg12532	gene	gene	expressed	covered
1-jg12533	gene	gene	expressed	covered
1-jg12535	gene	gene	expressed	covered
1-jg12537	gene	gene	expressed	not_covered
1-jg12538	gene	gene	expressed	not_covered
1-jg1254	gene	gene	expressed	covered
1-jg12540	gene	gene	silent	covered
1-jg12541	gene	gene	expressed	not_covered
1-jg12543	gene	gene	expressed	not_covered
1-jg12544	gene	gene	expressed	not_covered
1-jg12545	gene	gene	expressed	not_covered
1-jg12546	gene	gene	expressed	covered
1-jg12547	gene	gene	expressed	not_covered
1-jg12548	gene	gene	silent	not_covered
1-jg12549	gene	gene	expressed	covered
1-jg1255	gene	gene	expressed	covered
1-jg12550	gene	gene	expressed	covered
1-jg12552	gene	gene	silent	covered
1-jg12553	gene	gene	silent	covered
1-jg12554	gene	gene	expressed	not_covered
1-jg12555	gene	gene	expressed	covered
1-jg12556	gene	gene	expressed	covered
1-jg12557	gene	gene	expressed	covered
1-jg12559	gene	gene	expressed	covered
1-jg12562	gene	gene	silent	covered
1-jg12565	gene	gene	silent	covered
1-jg12566	gene	gene	expressed	covered
1-jg12567	gene	gene	expressed	covered
1-jg12568	gene	gene	expressed	not_covered
1-jg12569	gene	gene	expressed	not_covered
1-jg1257	gene	gene	expressed	covered
1-jg12570	gene	gene	expressed	covered
1-jg12571	gene	gene	expressed	covered
1-jg12572	gene	gene	expressed	covered
1-jg12573	gene	gene	expressed	covered
1-jg12574	gene	gene	silent	not_covered
1-jg12575	gene	gene	expressed	covered
1-jg12576	gene	gene	expressed	covered
1-jg12577	gene	gene	silent	covered
1-jg12578	gene	gene	expressed	covered
1-jg12579	gene	gene	expressed	not_covered
1-jg12580	gene	gene	expressed	covered
1-jg12581	gene	gene	expressed	covered
1-jg12582	gene	gene	expressed	covered
1-jg12583	gene	gene	expressed	covered
1-jg12584	gene	gene	expressed	not_covered
1-jg12585	gene	gene	expressed	covered
1-jg12586	gene	gene	expressed	covered
1-jg12588	gene	gene	expressed	covered
1-jg12589	gene	gene	expressed	covered
1-jg1259	gene	gene	expressed	covered
1-jg12590	gene	gene	expressed	covered
1-jg12591	gene	gene	expressed	not_covered
1-jg12592	gene	gene	expressed	covered
1-jg12593	gene	gene	expressed	not_covered
1-jg12594	gene	gene	expressed	covered
1-jg12595	gene	gene	expressed	covered
1-jg12598	gene	gene	expressed	covered
1-jg12599	gene	gene	expressed	covered
1-jg126	gene	gene	expressed	not_covered
1-jg12600	gene	gene	expressed	not_covered
1-jg12601	gene	gene	expressed	covered
1-jg12602	gene	gene	expressed	covered
1-jg12603	gene	gene	silent	not_covered
1-jg12604	gene	gene	expressed	covered
1-jg12605	gene	gene	expressed	not_covered
1-jg12606	gene	gene	expressed	covered
1-jg12607	gene	gene	expressed	covered
1-jg12609	gene	gene	silent	not_covered
1-jg12610	gene	gene	expressed	not_covered
1-jg12611	gene	gene	expressed	covered
1-jg12612	gene	gene	expressed	covered
1-jg12613	gene	gene	expressed	not_covered
1-jg12614	gene	gene	expressed	covered
1-jg12615	gene	gene	expressed	covered
1-jg12619	gene	gene	expressed	covered
1-jg12620	gene	gene	expressed	covered
1-jg12622	gene	gene	silent	covered
1-jg12623	gene	gene	silent	covered
1-jg12629	gene	gene	silent	covered
1-jg1263	gene	gene	expressed	covered
1-jg12630	gene	gene	expressed	covered
1-jg12631	gene	gene	expressed	not_covered
1-jg12633	gene	gene	silent	covered
1-jg12637	gene	gene	expressed	covered
1-jg12638	gene	gene	expressed	covered
1-jg12639	gene	gene	expressed	covered
1-jg12643	gene	gene	expressed	not_covered
1-jg12646	gene	gene	expressed	covered
1-jg12647	gene	gene	expressed	covered
1-jg12648	gene	gene	expressed	not_covered
1-jg1265	gene	gene	expressed	covered
1-jg12650	gene	gene	expressed	covered
1-jg12652	gene	gene	expressed	covered
1-jg12653	gene	gene	expressed	covered
1-jg12654	gene	gene	expressed	covered
1-jg12656	gene	gene	expressed	covered
1-jg12658	gene	gene	silent	not_covered
1-jg12663	gene	gene	expressed	covered
1-jg12664	gene	gene	expressed	covered
1-jg12666	gene	gene	expressed	covered
1-jg12667	gene	gene	expressed	covered
1-jg12670	gene	gene	expressed	covered
1-jg12671	gene	gene	expressed	not_covered
1-jg12672	gene	gene	expressed	covered
1-jg12674	gene	gene	expressed	not_covered
1-jg12677	gene	gene	expressed	covered
1-jg12679	gene	gene	expressed	not_covered
1-jg12681	gene	gene	expressed	covered
1-jg12682	gene	gene	silent	not_covered
1-jg12683	gene	gene	expressed	not_covered
1-jg12685	gene	gene	expressed	covered
1-jg12686	gene	gene	expressed	covered
1-jg12687	gene	gene	silent	covered
1-jg12688	gene	gene	silent	covered
1-jg12689	gene	gene	silent	not_covered
1-jg1269	gene	gene	expressed	not_covered
1-jg12691	gene	gene	expressed	not_covered
1-jg12692	gene	gene	silent	covered
1-jg12693	gene	gene	expressed	not_covered
1-jg12694	gene	gene	expressed	not_covered
1-jg12695	gene	gene	expressed	covered
1-jg12696	gene	gene	expressed	covered
1-jg12698	gene	gene	silent	not_covered
1-jg127	gene	gene	silent	covered
1-jg12700	gene	gene	silent	not_covered
1-jg12704	gene	gene	silent	covered
1-jg12707	gene	gene	silent	covered
1-jg12709	gene	gene	silent	covered
1-jg1271	gene	gene	expressed	covered
1-jg12711	gene	gene	silent	covered
1-jg12712	gene	gene	expressed	covered
1-jg12713	gene	gene	expressed	covered
1-jg12715	gene	gene	expressed	covered
1-jg12716	gene	gene	expressed	not_covered
1-jg12717	gene	gene	expressed	covered
1-jg12718	gene	gene	expressed	covered
1-jg12719	gene	gene	expressed	covered
1-jg1272	gene	gene	expressed	covered
1-jg12721	gene	gene	expressed	not_covered
1-jg12722	gene	gene	expressed	covered
1-jg12723	gene	gene	expressed	covered
1-jg12724	gene	gene	expressed	not_covered
1-jg12725	gene	gene	expressed	not_covered
1-jg12726	gene	gene	silent	not_covered
1-jg12727	gene	gene	silent	covered
1-jg12729	gene	gene	expressed	covered
1-jg1273	gene	gene	expressed	not_covered
1-jg12730	gene	gene	silent	not_covered
1-jg12731	gene	gene	expressed	covered
1-jg12734	gene	gene	silent	covered
1-jg12736	gene	gene	silent	covered
1-jg12738	gene	gene	expressed	not_covered
1-jg12739	gene	gene	silent	covered
1-jg1274	gene	gene	expressed	covered
1-jg12742	gene	gene	expressed	not_covered
1-jg12743	gene	gene	silent	not_covered
1-jg12745	gene	gene	silent	not_covered
1-jg12746	gene	gene	expressed	not_covered
1-jg12747	gene	gene	expressed	covered
1-jg12748	gene	gene	expressed	not_covered
1-jg12749	gene	gene	expressed	not_covered
1-jg1275	gene	gene	expressed	not_covered
1-jg12750	gene	gene	expressed	not_covered
1-jg12751	gene	gene	expressed	covered
1-jg12752	gene	gene	expressed	covered
1-jg12753	gene	gene	expressed	covered
1-jg12754	gene	gene	silent	not_covered
1-jg12755	gene	gene	expressed	not_covered
1-jg12758	gene	gene	expressed	covered
1-jg12759	gene	gene	expressed	covered
1-jg1276	gene	gene	expressed	not_covered
1-jg12760	gene	gene	silent	not_covered
1-jg12761	gene	gene	expressed	covered
1-jg12762	gene	gene	expressed	covered
1-jg12763	gene	gene	expressed	covered
1-jg12764	gene	gene	expressed	covered
1-jg12765	gene	gene	expressed	not_covered
1-jg12766	gene	gene	silent	covered
1-jg12769	gene	gene	silent	not_covered
1-jg1277	gene	gene	expressed	covered
1-jg12772	gene	gene	silent	not_covered
1-jg12773	gene	gene	silent	covered
1-jg12775	gene	gene	expressed	covered
1-jg12776	gene	gene	expressed	covered
1-jg12777	gene	gene	expressed	not_covered
1-jg12778	gene	gene	expressed	not_covered
1-jg12779	gene	gene	expressed	not_covered
1-jg12780	gene	gene	expressed	covered
1-jg12781	gene	gene	expressed	not_covered
1-jg12783	gene	gene	expressed	not_covered
1-jg12784	gene	gene	expressed	not_covered
1-jg12788	gene	gene	silent	covered
1-jg1279	gene	gene	expressed	not_covered
1-jg12792	gene	gene	expressed	covered
1-jg12794	gene	gene	expressed	not_covered
1-jg12795	gene	gene	silent	covered
1-jg12798	gene	gene	silent	not_covered
1-jg12799	gene	gene	expressed	not_covered
1-jg12800	gene	gene	expressed	not_covered
1-jg12802	gene	gene	expressed	covered
1-jg12805	gene	gene	expressed	covered
1-jg12806	gene	gene	expressed	covered
1-jg1281	gene	gene	expressed	covered
1-jg12811	gene	gene	silent	not_covered
1-jg12814	gene	gene	expressed	covered
1-jg12815	gene	gene	expressed	covered
1-jg12817	gene	gene	silent	covered
1-jg1282	gene	gene	expressed	not_covered
1-jg12823	gene	gene	expressed	not_covered
1-jg12824	gene	gene	expressed	covered
1-jg12825	gene	gene	expressed	not_covered
1-jg12827	gene	gene	expressed	not_covered
1-jg12828	gene	gene	expressed	covered
1-jg12829	gene	gene	silent	not_covered
1-jg1283	gene	gene	expressed	not_covered
1-jg12831	gene	gene	silent	not_covered
1-jg12832	gene	gene	silent	covered
1-jg12834	gene	gene	silent	covered
1-jg1284	gene	gene	expressed	not_covered
1-jg12840	gene	gene	expressed	not_covered
1-jg12842	gene	gene	expressed	covered
1-jg12843	gene	gene	silent	covered
1-jg12844	gene	gene	silent	covered
1-jg12845	gene	gene	silent	covered
1-jg12847	gene	gene	silent	covered
1-jg12848	gene	gene	silent	covered
1-jg1285	gene	gene	expressed	not_covered
1-jg12850	gene	gene	expressed	not_covered
1-jg12852	gene	gene	silent	covered
1-jg12859	gene	gene	silent	covered
1-jg12862	gene	gene	expressed	not_covered
1-jg12863	gene	gene	expressed	covered
1-jg12864	gene	gene	expressed	covered
1-jg12866	gene	gene	expressed	not_covered
1-jg12867	gene	gene	expressed	covered
1-jg1287	gene	gene	expressed	covered
1-jg12870	gene	gene	expressed	covered
1-jg12871	gene	gene	silent	not_covered
1-jg12872	gene	gene	expressed	covered
1-jg12873	gene	gene	expressed	not_covered
1-jg12874	gene	gene	silent	covered
1-jg12875	gene	gene	silent	not_covered
1-jg12877	gene	gene	expressed	not_covered
1-jg12879	gene	gene	expressed	covered
1-jg1288	gene	gene	expressed	not_covered
1-jg12881	gene	gene	silent	covered
1-jg12882	gene	gene	expressed	not_covered
1-jg12884	gene	gene	expressed	covered
1-jg12885	gene	gene	silent	covered
1-jg1289	gene	gene	expressed	not_covered
1-jg12890	gene	gene	silent	not_covered
1-jg12893	gene	gene	expressed	covered
1-jg12894	gene	gene	expressed	covered
1-jg12895	gene	gene	expressed	not_covered
1-jg12897	gene	gene	silent	covered
[truncated: 63,536 more rows]
